# Supplementary material for: Endogenous Multiple Exon Skipping and Back-Splicing at the DMD Mutation Hotspot
Source: Int J Mol Sci. 2016 Oct 13;17(10):1722. doi: 10.3390/ijms17101722 (PMC5085753; doi:10.3390/ijms17101722)
Supplement: Supplementary file 1 [file ijms-17-01722-s001.zip]

Archive with 2 entries (2 files):
- Supplementary file 1.pdf
- Supplementary file 2.xlsx
